# Supplementary material for: Genetics and Clinical Features of Noncompaction Cardiomyopathy in the Fetal Population
Source: Front Cardiovasc Med. 2021 Jan 20;7:617561. doi: 10.3389/fcvm.2020.617561 (PMC7854697; doi:10.3389/fcvm.2020.617561)
Supplement: Supplementary file 1 [file Data_Sheet_1.xlsx]

## Sheet: supplementary table 1
Supplementary table 1. Phenotypes for each cases in the entire cohort.
ID	Sequencing (result)	Indications for fetal echocardiography	Pregnancy outcome	Noncompaction (Ratio of NC/C)	Other cardiac diagnoses	Extra-cardiac malformations	Hydrops fetalis	Arrhythmia	CVPS
1	NO	suspected ventricular noncompaction	TOP	B (L:2.3; R:2.6)	NR	NR	pericardial effusion;ascites;skin edema	NR	2
2	YES (positive)	CHD	TOP	B (L:3.0; R:2.1)	Ebstein's anomaly; Ventricular septal defect; Pulmonic stenosis	NR	pericardial effusion	NR	4
3	YES (positive)	NCCM history	TOP	L (L:2.0)	Pulmonary atresia; Ventricular septal defect;Persistent left superior vena cava; Right aortic arch with mirror image branching; Right ductus arteriosus	NR	NR	NR	8
4	YES (positive)	NCCM history	TOP	L (L:2.1)	Pulmonic stenosis; Ventricular septal defect; Right ventricular diverticulum; Persistent left superior vena cava	NR	NR	NR	10
5	Yes (negative)	suspected ventricular noncompaction	TOP	R (L:2.7)	NR	NR	pericardial effusion	NR	8
6	YES (positive)	NCCM history	TOP	L (L:3.1)	Ebstein's anomaly; Atrial septal defect; Pulmonic stenosis; Abnormal branching pattern of the aortic arch	NR	NR	NR	10
7	NO	suspected ventricular noncompaction	born	B (L:2.5; R: 3.4)	NR	NR	NR	sinus bradycardia	5
8	Yes (negative)	CHD	TOP	L (L:2.7)	Pulmonic stenosis	NR	pleural effusion;ascites	NR	1
9	YES (positive)	suspected ventricular noncompaction	TOP	B (L:2.5; R:3.0)	NR	NR	pericardial effusion;ascites	NR	5
10	YES (positive)	fetal arrhythmia	TOP	B (L:4.1; R:3.9)	Pulmonic stenosis	NR	NR	atrioventricular block II and sinus bradycardia	10
11	NO	CHD	TOP	R (L:3.0)	Pulmonic stenosis	NR	NR	NR	8
12	NO	CHD	TOP	B (L:5.4; R:3.9)	Aortic valve stenosis; Pulmonic stenosis; Ventricular septal defect	NR	NR	atrial bigeminy	10
13	YES (CNV positive)	CHD	TOP	L (L:2.6)	Ventricular septal defect	NR	NR	NR	10
14	NO	CHD	TOP	B (L:2.2; R:2.0)	Ventricular septal defect; Coarctation of aorta; Vascular ring	NR	NR	NR	9
15	NO	CHD	TOP	L (L:4.8)	Tetralogy of Fallot; Hypoplasia of right ventricle; Dysplastic tricuspid valve; Pulmonic stenosis; Right aortic arch with mirror image branching; Anomalous origin of left pulmonary artery from ascending aorta; Ectopic ductus arteriosus	NR	NR	NR	8
16	NO	thickened ventricular wall	TOP	R (R:3.6)	NR	NR	NR	NR	9
17	YES (positive)	NCCM history	TOP	B (L:3.3; R:2.3)	Ebstein's anomaly; Ventricular septal defect; Pulmonic stenosis	NR	NR	NR	10
18	NO	suspected ventricular noncompaction	TOP	B (L:2.4; R:2.1)	Persistent left superior vena cava	NR	NR	NR	8
19	NO	suspected ventricular noncompaction	born	B (L:2.6; R:2.8)	NR	NR	NR	NR	7
20	NO	suspected ventricular noncompaction	TOP	L (L:2.0)	NR	NR	NR	NR	10
21	NO	suspected ventricular noncompaction	TOP	R (R:2.5)	NR	NR	NR	NR	7
22	Yes (negative)	CHD history	TOP	B (L:3.3; R:3.5)	NR	NR	pericardial effusion;pleural effusion;ascites	NR	5
23	NO	CHD	TOP	B (L:2.0; R:2.5)	Ventricular septal defect; Aortic valve stenosis; Persistent left superior vena cava	NR	NR	NR	10
24	Yes (negative)	suspected ventricular noncompaction	TOP	B (L:4.5; R:2.1)	NR	NR	NR	NR	9
25	NO	suspected ventricular noncompaction	TOP	R (R:3.8)	NR	NR	NR	NR	7
27	Yes (negative)	suspected ventricular noncompaction	TOP	R (R:3.5)	NR	NR	pleural effusion;ascites;skin edema	NR	7
28	Yes (negative)	CHD	TOP	L (L:2.2)	Ventricular septal defect; Pulmonic stenosis; Persistent left superior vena cava; Aberrant right subclavian artery	external genital deformity	NR	NR	10
29	Yes (negative)	CHD	TOP	L (L:2.8)	Pulmonary atresia; Ventricular septal defect; Hypoplasia of right ventricle; Tricuspid stenosis	NR	NR	NR	9
30	Yes (negative)	CHD	TOP	B (L:2.7; R:3.0)	Pulmonary atresia	NR	pleural effusion;ascites	NR	4
31	Yes (negative)	suspected ventricular noncompaction	TOP	B (L:2.8; R:4.2)	NR	NR	NR	NR	6
33	Yes (negative)	suspected ventricular noncompaction	born	L (L:3.1)	NR	NR	NR	NR	9
35	NO	suspected ventricular noncompaction	born	B (L:2.9; R:3.2)	NR	NR	NR	NR	9
36	YES (positive)	cardiac enlargement	TOP	L (L:2.7)	NR	NR	pleural effusion;ascites;skin edema	NR	4
37	NO	suspected ventricular noncompaction	TOP	L (L:3.6)	NR	NR	pericardial effusion	NR	7
38	NO	CHD	TOP	R (R:2.9)	Hypoplasia of right ventricle; Tricuspid stenosis; Pulmonic stenosis	NR	pleural effusion;ascites;skin edema	NR	8
39	NO	NCCM history	TOP	L (L:3.6)	NR	NR	NR	NR	7
40	Yes (negative)	multisystem malformations	TOP	L (L:2.7)	Interrupted aortic arch type A	bilateral anophthalmia, bilateral pulmonary agenesis	pericardial effusion	NR	8
B, biventricular; CHD, congenital heart defects; CVPS, cardiovascular profile score; Ratio of NC/C, The ratio of noncompaction myocardium to compaction myocardium (NC/C) at the thickest area on end-systolic; NCCM, noncompaction cardiomyopathy; NR, not reported; L, left ventricular; R, right ventricular; TOP termination of pregnancy.

## Sheet: Supplementary table 2
Supplementary table 2. Variants in candidate genes in the cohort.
ID	Gene	Cardivascular Phenotypes		PLI Score*	Variant	Zygosity	Parental Origin	gnomAD
		MGI	Humans (PMID)					exome
22	LHX9	No	30212560	0.941758	NM_020204.2: c.48delC:p.R16fs	heterozygous	Paternal	-
24	CACNA1A	No	No	1	NM_001127221.1: c.6687T>G:p.Y2229X	heterozygous	Denovo	-
27	UBQLN4	No	No	0.997522	NM_020131.4: c.976C>T:p.R326X	heterozygous	Denovo	-
31	CACNA1G	Yes	31836334	0.999996	NM_018896.4: c.6060+2T>C	heterozygous	Maternal	4.067e-06
33	MYH11	Yes	32037394	0.998957	NM_001040113: c.3879+5G>C	heterozygous	Maternal	-
MGI, Mouse Genome Informatics Database; PMID, PubMed Unique Identifier. *The probability a gene is intolerant to loss of function mutations (pLI score ) based on ExAC as published in Lek et al. (PMID:27535533).

## Sheet: Supplementary table 3
Supplementary table 3. Variants of unknown signifcance in the cohort.
ID	Gene	Variant	Zygosity	Parental Origin	gnomAD exome
32	TNNT2	NM_001001430.2:c.571-1G>A	heterozygous	Paternal	2e-05
28	PRDM16	NM_022114.3:c.1529T>C:p.L510P	heterozygous	Paternal	.
30	LDB3	NM_001080114.1:c.508A>G:p.I170V	heterozygous	Paternal	4.061e-06
30	SDHA	NM_004168.3:c.782G>A:p.R261H	heterozygous	Paternal	1.219e-05
